# Supplementary material for: Curcumin Microemulsions: Influence of Compositions on the Dermal Penetration Efficacy
Source: Pharmaceutics. 2025 Feb 25;17(3):301. doi: 10.3390/pharmaceutics17030301 (PMC11944443; doi:10.3390/pharmaceutics17030301)
Supplement: Supplementary file 1 [file pharmaceutics-17-00301-s001.zip]

Archive with 1 entries (1 files):
- pharmaceutics-3465635-supplementary.pdf
